# Supplementary material for: Multifocal Signal Modulation Therapy by Celecoxib: A Strategy for Managing Castration-Resistant Prostate Cancer
Source: Int J Mol Sci. 2019 Dec 3;20(23):6091. doi: 10.3390/ijms20236091 (PMC6929142; doi:10.3390/ijms20236091)
Supplement: Supplementary file 1 [file ijms-20-06091-s001.zip]

Archive with 3 entries (2 files):
- ijms-635215 supplementary done/
- ijms-635215 supplementary done/supplementary data.pdf
- ijms-635215 supplementary done/Table S1.pdf
